# Supplementary material for: Satisfaction Paradoxes in Health Behaviors: Contrasting Patterns across Weight, Physical Activity and Dietary Habits
Source: Nutrients. 2024 Jul 12;16(14):2246. doi: 10.3390/nu16142246 (PMC11279640; doi:10.3390/nu16142246)
Supplement: Supplementary file 1 [file nutrients-16-02246-s001.zip]

Archive with 1 entries (1 files):
- nutrients-3074060-supplementary.pdf
